# Supplementary material for: Systemic Inflammation and Oxidative Stress in Childhood Obesity: Sex Differences in Adiposity Indices and Cardiovascular Risk
Source: Biomedicines. 2024 Dec 29;13(1):58. doi: 10.3390/biomedicines13010058 (PMC11761629; doi:10.3390/biomedicines13010058)
Supplement: Supplementary file 1 [file biomedicines-13-00058-s001.zip]

Archive with 1 entries (1 files):
- biomedicines-3371340-supplementary.pdf
